# Supplementary material for: Soybean Oligosaccharides Mitigate HFD-Induced Obesity in Mice with Changes in the Gut Mucus–Microbiota Axis
Source: Nutrients. 2026 Apr 17;18(8):1282. doi: 10.3390/nu18081282 (PMC13118999; doi:10.3390/nu18081282)
Supplement: Supplementary file 1 [file nutrients-18-01282-s001.zip]

Archive with 1 entries (1 files):
- nutrients-4233201-supplementary.pdf
